# Supplementary material for: Nutritional Dermatology: Optimizing Dietary Choices for Skin Health
Source: Nutrients. 2024 Dec 27;17(1):60. doi: 10.3390/nu17010060 (PMC11723311; doi:10.3390/nu17010060)
Supplement: Supplementary file 1 [file nutrients-17-00060-s001.zip]

Archive with 1 entries (1 files):
- nutrients-3361660-supplementary.pdf
